# Supplementary material for: Early postmortem mapping of SARS-CoV-2 RNA in patients with COVID-19 and the correlation with tissue damage
Source: eLife. 2021 Mar 30;10:e60361. doi: 10.7554/eLife.60361 (PMC8009677; doi:10.7554/eLife.60361)
Supplement: Figure 3—source data 1. — Panel (Biolegend, CA, USA) of the proinflammatory cytokines Interleukin (IL)−6 (a) and IL-8 (b) as well as tissue plasminogen activator (tPa) (c), P-Selectin (d), D-Dimer (e), Plasminogen activator inhibitor-1 (PAI) (f), soluble (s) CD40ligand(L) (g), Factor IX (h) and the P-selectin glycoprotein ligand 1 (PSGL-1) (i) in pg/ml compared to the mean of five controls (Control, healthy volunteers). Raw data of the Legendplex software with standard curves. [file elife-60361-fig3-data1.xls]

## Sheet: Final Sample Concentration
								Summary Report
		Final Sample Concentration(=diluted sample concentration multiplied dilution factor)
			Name			Dilution	A4.IL-6		A5.P-selectin	A6.D-Dimer	A7.PSGL-1	A10.tPA				B2.sCD40L	B4.PAI-1		B5.Tissue Factor	B6.Factor IX		B7.IL-8
							pg/ml		pg/ml	pg/ml	pg/ml	pg/ml				pg/ml	pg/ml		pg/ml	pg/ml		pg/ml
			A08 mock T 3 A.fcs			1	938.21		176.42	26.55	20	537.77				474.8	2015.22		1132.54	240.41		139.6
			A09.fcs			1	>6786.53		371.87	56.71	30.9	881.01				608.45	1835.18		26.11	277.41		2946.8
			A10.fcs			2	635.81		82.93	70.45	28.48	368.25				22.03	1371.73		14.08	112.69		327.35
			A11.fcs			2	1587.92		313.78	66.57	41.01	1229.68				441.43	3747.55		286.33	42.36		231.58
			A12.fcs			2	>13573.06		648.27	115.4	65.67	1439.54				918.54	4129.69		100.13	953.78		4669.56
			B08 mock T 3 B.fcs			1	899.1		124.39	31.7	57.23	647.28				540.14	2082.52		1177.16	29.06		175.31
			B09.fcs			1	1154.61		6.97	56.84	82.88	ND				217.99	176.25		621.72	162.28		1454
			B10.fcs			2	1003.11		179.25	20.64	151.01	667.48				49.27	<4.61		906.76	120.76		1323.79
			B11.fcs			2	1623.15		348.75	49.05	37.02	ND				ND	3645.9		262.41	774.65		163.61
			B12.fcs			2	3058.89		165.13	130.75	291.08	1603.52				589.3	242.11		1698.98	696.77		5424.76
			C08 PR8 T 3 A.fcs			1	271.61		77.05	25.09	19.06	ND				ND	1794.74		12.61	19.44		100.48
			C09.fcs			1	>6786.53		1287.04	1935.73	291.18	>2870.77				4290.1	9604.55		37.6	3206.73		2493.97
			C10.fcs			2	5424.75		2198.17	689.78	324.2	>5741.53				8876.8	14375.1		7294.24	123.85		909.44
			C11.fcs			2	370.63		168.8	49.59	37.75	2219.58				22.38	3509.03		903.47	223.96		55.59
			C12.fcs			2	>13573.06		2494.06	1042.04	6386.42	>5741.53				3181.88	12258.4		3756.7	942.33		2726.94
			D08 PR8 T 3 B.fcs			1	355.31		89.25	26.96	17.91	ND				ND	1757.68		529.76	8.81		48.19
			D09.fcs			1	>6786.53		729.6	332.31	924.38	2569.8				2345.07	5509.98		37.67	1071.23		1538.41
			D10.fcs			2	2914.24		3049.5	1647.24	171.42	4396.39				1063.69	8256.47		93.04	94.3		751.44
			D11.fcs			2	293.62		168.64	50.79	35.76	ND				ND	4074.81		7.48	269		40.93
			D12.fcs			2	>13573.06		1043.39	547.54	2232.52	5471.27				1913.29	8747.38		1808.27	557.17		1922.62
			E08 USA T 3 A.fcs			1	>6786.53		203.23	18.33	21.41	1056.38				363.79	1590.22		1109.88	729.8		469.34
			E09.fcs			1	2036.7		618.79	673.18	3185.09	>2870.77				796.91	7261.1		2972.03	12007.8		261.87
			E10.fcs			2	1312.98		322.93	330.18	398.48	2327				295.76	4327.06		1538.1	231.95		1914.83
			E11.fcs			2	>13573.06		1599.67	106.82	59.41	ND				ND	8348.71		25.62	ND		1409.4
			E12.fcs			2	3020.1		898.89	2113.99	360.93	>5741.53				1158.11	14453.2		45.64	12920.8		855.64
			F08 USA T 3 B.fcs			1	>6786.53		309.56	28.02	22.5	863.45				ND	1454.76		1237.17	830.02		ND
			F09.fcs			1	948.91		229.34	155.6	1640.82	>2870.77				456.42	3091.98		1918.89	37.84		113.33
			F10.fcs			2	635.88		108.68	132.97	85.48	1035.4				120.37	2220.44		772.98	82.33		736.1
			F11.fcs			2	>13573.06		121.26	91.1	41.85	4034.66				764.83	<4.61		15.77	157.54		978.28
			F12.fcs			2	2969.97		3009.73	618.37	8420.92	>5741.53				1318.68	518.94		6156.25	112.9		1203.37
			G08 Co T 3 A.fcs			1	1280.85		350.58	51.92	262.28	ND				213.73	2529.39		2039.38	11.06		130.92
			G09.fcs			2	3965.72		961.2	625	1055.09	>5741.53				164.35	8052.84		74.16	3552.4		1725.78
			G10.fcs			2	4710.58		776.35	2702.65	156.25	3550.19				270.77	8127.6		47.65	1546.86		667.7
			G11.fcs			2	3940.24		374.21	259.34	124.11	5250.81				402.28	7114.31		4691.93	54.12		417.22
			H08 Co T 3 B.fcs			1	1016.14		212.98	47.56	24.82	ND				120.89	2077.27		1394.22	9.2		39.76
			H09.fcs			2	4321.88		1787.4	656.88	4687.77	>5741.53				173.38	8649.22		4933.18	628.09		2446.03
			H10.fcs			2	3641.28		525.84	1486.55	111.56	2301.79				170.77	6486.2		47.09	1215.16		713.21
			H11.fcs			2	3590.37		391.88	262.15	1867.16	5431.96				337.11	8162.08		5138.29	53.68		459.46
	Notes: NAN: Curve fitting failed; N/A: Data marked out; ND: Missing original data

## Sheet: Diluted Sample Concentration
								Summary Report
		Diluted Sample Concentration
			Name			Dilution	A4.IL-6		A5.P-selectin	A6.D-Dimer	A7.PSGL-1	A10.tPA	B2.sCD40L				B4.PAI-1	B5.Tissue Factor		B6.Factor IX	B7.IL-8
							pg/ml		pg/ml	pg/ml	pg/ml	pg/ml	pg/ml				pg/ml	pg/ml		pg/ml	pg/ml
			A08 mock T 3 A.fcs			1	938.21		176.42	26.55	20	537.77	474.8				2015.22	1132.54		240.41	139.6
			A09.fcs			1	>6786.53		371.87	56.71	30.9	881.01	608.45				1835.18	26.11		277.41	2946.8
			A10.fcs			2	317.905		41.465	35.225	14.24	184.125	11.015				685.865	7.04		56.345	163.675
			A11.fcs			2	793.96		156.89	33.285	20.505	614.84	220.715				1873.78	143.165		21.18	115.79
			A12.fcs			2	>6786.53		324.135	57.7	32.835	719.77	459.27				2064.84	50.065		476.89	2334.78
			B08 mock T 3 B.fcs			1	899.1		124.39	31.7	57.23	647.28	540.14				2082.52	1177.16		29.06	175.31
			B09.fcs			1	1154.61		6.97	56.84	82.88	ND	217.99				176.25	621.72		162.28	1454
			B10.fcs			2	501.555		89.625	10.32	75.505	333.74	24.635				<2.31	453.38		60.38	661.895
			B11.fcs			2	811.575		174.375	24.525	18.51	ND	ND				1822.95	131.205		387.325	81.805
			B12.fcs			2	1529.44		82.565	65.375	145.54	801.76	294.65				121.055	849.49		348.385	2712.38
			C08 PR8 T 3 A.fcs			1	271.61		77.05	25.09	19.06	ND	ND				1794.74	12.61		19.44	100.48
			C09.fcs			1	>6786.53		1287.04	1935.73	291.18	>2870.77	4290.1				9604.55	37.6		3206.73	2493.97
			C10.fcs			2	2712.38		1099.09	344.89	162.1	>2870.77	4438.4				7187.56	3647.12		61.925	454.72
			C11.fcs			2	185.315		84.4	24.795	18.875	1109.79	11.19				1754.52	451.735		111.98	27.795
			C12.fcs			2	>6786.53		1247.03	521.02	3193.21	>2870.77	1590.94				6129.22	1878.35		471.165	1363.47
			D08 PR8 T 3 B.fcs			1	355.31		89.25	26.96	17.91	ND	ND				1757.68	529.76		8.81	48.19
			D09.fcs			1	>6786.53		729.6	332.31	924.38	2569.8	2345.07				5509.98	37.67		1071.23	1538.41
			D10.fcs			2	1457.12		1524.75	823.62	85.71	2198.2	531.845				4128.23	46.52		47.15	375.72
			D11.fcs			2	146.81		84.32	25.395	17.88	ND	ND				2037.4	3.74		134.5	20.465
			D12.fcs			2	>6786.53		521.695	273.77	1116.26	2735.64	956.645				4373.69	904.135		278.585	961.31
			E08 USA T 3 A.fcs			1	>6786.53		203.23	18.33	21.41	1056.38	363.79				1590.22	1109.88		729.8	469.34
			E09.fcs			1	2036.7		618.79	673.18	3185.09	>2870.77	796.91				7261.1	2972.03		12007.8	261.87
			E10.fcs			2	656.49		161.465	165.09	199.24	1163.5	147.88				2163.53	769.05		115.975	957.415
			E11.fcs			2	>6786.53		799.835	53.41	29.705	ND	ND				4174.35	12.81		ND	704.7
			E12.fcs			2	1510.05		449.445	1056.99	180.465	>2870.77	579.055				7226.61	22.82		6460.42	427.82
			F08 USA T 3 B.fcs			1	>6786.53		309.56	28.02	22.5	863.45	ND				1454.76	1237.17		830.02	ND
			F09.fcs			1	948.91		229.34	155.6	1640.82	>2870.77	456.42				3091.98	1918.89		37.84	113.33
			F10.fcs			2	317.94		54.34	66.485	42.74	517.7	60.185				1110.22	386.49		41.165	368.05
			F11.fcs			2	>6786.53		60.63	45.55	20.925	2017.33	382.415				<2.31	7.885		78.77	489.14
			F12.fcs			2	1484.98		1504.87	309.185	4210.46	>2870.77	659.34				259.47	3078.12		56.45	601.685
			G08 Co T 3 A.fcs			1	1280.85		350.58	51.92	262.28	ND	213.73				2529.39	2039.38		11.06	130.92
			G09.fcs			2	1982.86		480.6	312.5	527.545	>2870.77	82.175				4026.42	37.08		1776.2	862.89
			G10.fcs			2	2355.29		388.175	1351.33	78.125	1775.1	135.385				4063.8	23.825		773.43	333.85
			G11.fcs			2	1970.12		187.105	129.67	62.055	2625.41	201.14				3557.16	2345.97		27.06	208.61
			H08 Co T 3 B.fcs			1	1016.14		212.98	47.56	24.82	ND	120.89				2077.27	1394.22		9.2	39.76
			H09.fcs			2	2160.94		893.7	328.44	2343.89	>2870.77	86.69				4324.61	2466.59		314.045	1223.02
			H10.fcs			2	1820.64		262.92	743.275	55.78	1150.89	85.385				3243.1	23.545		607.58	356.605
			H11.fcs			2	1795.18		195.94	131.075	933.58	2715.98	168.555				4081.04	2569.14		26.84	229.73
	Notes: NAN: Curve fitting failed; N/A: Data marked out; ND: Missing original data

## Sheet: Standard Concentrations
						Summary Report
Theoretical Standard Concentrations
	Name			A4.IL-6	A5.P-selectin		A6.D-Dimer	A7.PSGL-1	A10.tPA	B2.sCD40L	B4.PAI-1			B5.Tissue Factor	B6.Factor IX		B7.IL-8
				pg/ml	pg/ml		pg/ml	pg/ml	pg/ml	pg/ml	pg/ml			pg/ml	pg/ml		pg/ml
	A06 mock T 1 A.fcs			0	0		0	0	0	0	0			0	0		0
	B06 mock T 1 B.fcs			0	0		0	0	0	0	0			0	0		0
	C06 PR8 T 1 A.fcs			2.44	2.44		2.44	2.44	2.44	2.44	2.44			2.44	2.44		2.44
	D06 PR8 T 1 B.fcs			2.44	2.44		2.44	2.44	2.44	2.44	2.44			2.44	2.44		2.44
	E06 USA T 1 A.fcs			9.77	9.77		9.77	9.77	9.77	9.77	9.77			9.77	9.77		9.77
	F06 USA T 1 B.fcs			9.77	9.77		9.77	9.77	9.77	9.77	9.77			9.77	9.77		9.77
	G06 Co T 1 A.fcs			39.06	39.06		39.06	39.06	39.06	39.06	39.06			39.06	39.06		39.06
	H06 Co T 1 B.fcs			39.06	39.06		39.06	39.06	39.06	39.06	39.06			39.06	39.06		39.06
	A07 mock T 2 A.fcs			156.25	156.25		156.25	156.25	156.25	156.25	156.25			156.25	156.25		156.25
	B07 mock T 2 B.fcs			156.25	156.25		156.25	156.25	156.25	156.25	156.25			156.25	156.25		156.25
	C07 PR8 T 2 A.fcs			625	625		625	625	625	625	625			625	625		625
	D07 PR8 T 2 B.fcs			625	625		625	625	625	625	625			625	625		625
	E07 USA T 2 A.fcs			2500	2500		2500	2500	2500	2500	2500			2500	2500		2500
	F07 USA T 2 B.fcs			2500	2500		2500	2500	2500	2500	2500			2500	2500		2500
	G07 Co T 2 A.fcs			10000	10000		10000	10000	10000	10000	10000			10000	10000		10000
	H07 Co T 2 B.fcs			10000	10000		10000	10000	10000	10000	10000			10000	10000		10000

## Sheet: MFI
							Summary Report
	MFI
		Name			A4.IL-6	A5.P-selectin		A6.D-Dimer	A7.PSGL-1	A10.tPA	B2.sCD40L		B4.PAI-1		B5.Tissue Factor	B6.Factor IX		B7.IL-8
		C0			343.5	516.5		419.5	613.5	829	202		653.5		363.5	414		1122
		C1			548.5	1632		1106	1435	1120	330.5		830.5		462.5	1282		1408
		C2			679	4247		3044	4036	2048	512.5		876		734	3464		1746
		C3			1876	15146		14924	26564	5944	1132		1106		1852	12566		3102
		C4			8119	78221		78268	2.02E+5	34660	8202		3474		8388	89046		11518
		C5			64734	1.94E+5		2.31E+5	2.45E+5	1.02E+5	26677		7840		74731	1.11E+5		20078
		C6			2.32E+5	4.94E+5		5.12E+5	4.48E+5	3.62E+5	2.25E+5		41796		2.56E+5	2.75E+5		95450
		C7			6.95E+5	6.96E+5		5.99E+5	6.28E+5	2.99E+5	6.81E+5		3.14E+5		6.72E+5	3.63E+5		5.93E+5
		A08 mock T 3 A.fcs			1.01E+5	75318		8449	10879	1.03E+5	26112		49185		1.26E+5	82338		6830
		A09.fcs			5.85E+5	1.49E+5		21760	25936	1.62E+5	36844		42959		1324	91621		1.45E+5
		A10.fcs			24105	16655		11896	5788	34102	535		10257		626	21180		7703
		A11.fcs			83504	67002		11093	11426	1.17E+5	8966		44278		8434	7181		5970
		A12.fcs			6.56E+5	1.33E+5		22252	29140	1.35E+5	24925		50931		2391	1.31E+5		1.11E+5
		B08 mock T 3 B.fcs			96690	52881		10451	71911	1.23E+5	31252		51556		1.32E+5	10175		8127
		B09.fcs			1.27E+5	3259		21823	1.08E+5	0	8815		2343		61921	59819		65000
		B10.fcs			46264	37543		3126	99203	64748	857		675		40960	22816		27592
		B11.fcs			85728	74454		7701	9346	0	0		42543		7511	1.15E+5		4740
		B12.fcs			1.69E+5	34428		26143	1.62E+5	1.49E+5	13373		1809		91073	1.07E+5		1.32E+5
		C08 PR8 T 3 A.fcs			19054	31997		7907	9893	0	0		41587		819	6548		5417
		C09.fcs			7.16E+5	3.52E+5		4.56E+5	2.19E+5	4.41E+5	3.56E+5		2.92E+5		1808	2.90E+5		1.20E+5
		C10.fcs			2.81E+5	3.23E+5		1.73E+5	1.71E+5	4.70E+5	3.67E+5		2.28E+5		3.70E+5	23441		18889
		C11.fcs			10703	35237		7799	9708	1.96E+5	539		40233		40761	42725		2688
		C12.fcs			6.62E+5	3.46E+5		2.40E+5	4.62E+5	4.92E+5	1.27E+5		1.95E+5		2.13E+5	1.30E+5		60466
		D08 PR8 T 3 B.fcs			28394	37377		8603	8770	0	0		40339		50344	3008		3494
		D09.fcs			6.53E+5	2.50E+5		1.68E+5	3.18E+5	3.61E+5	1.96E+5		1.75E+5		1811	1.99E+5		69275
		D10.fcs			1.62E+5	3.85E+5		3.20E+5	1.11E+5	3.25E+5	30587		1.27E+5		2219	17436		15727
		D11.fcs			7579	35201		8020	8744	0	0		49964		511	50661		2374
		D12.fcs			6.31E+5	1.96E+5		1.40E+5	3.37E+5	3.75E+5	67623		1.36E+5		98056	91903		41066
		E08 USA T 3 A.fcs			6.74E+5	86494		5552	12457	1.88E+5	17971		34824		1.24E+5	1.66E+5		19484
		E09.fcs			2.21E+5	2.22E+5		2.85E+5	4.62E+5	5.54E+5	53140		2.30E+5		3.17E+5	3.74E+5		11336
		E10.fcs			66000	68962		82282	1.88E+5	2.03E+5	5259		54437		80761	44169		40885
		E11.fcs			6.64E+5	2.65E+5		20145	24012	0	0		1.28E+5		826	0		29458
		E12.fcs			1.67E+5	1.74E+5		3.63E+5	1.80E+5	5.45E+5	34413		2.29E+5		1195	3.39E+5		17802
		F08 USA T 3 B.fcs			6.13E+5	1.27E+5		9008	13760	1.59E+5	0		30531		1.39E+5	1.77E+5		0
		F09.fcs			1.02E+5	97085		76871	3.79E+5	4.06E+5	24709		88700		2.17E+5	13660		5881
		F10.fcs			24109	22110		26715	46621	1.00E+5	1849		20459		33016	15003		15425
		F11.fcs			5.91E+5	24822		16431	11893	3.06E+5	19277		728		655	30164		20295
		F12.fcs			1.65E+5	3.82E+5		1.57E+5	5.01E+5	5.10E+5	41133		3268		3.26E+5	21223		25005
		G08 Co T 3 A.fcs			1.42E+5	1.42E+5		19425	2.10E+5	0	8581		67738		2.30E+5	3698		6516
		G09.fcs			2.16E+5	1.84E+5		1.58E+5	2.67E+5	3.90E+5	2581		1.23E+5		1785	2.42E+5		36533
		G10.fcs			2.50E+5	1.55E+5		4.03E+5	1.02E+5	2.80E+5	4697		1.24E+5		1234	1.71E+5		14089
		G11.fcs			2.15E+5	79807		61975	79694	3.66E+5	7902		1.06E+5		2.60E+5	9399		9349
		H08 Co T 3 B.fcs			1.11E+5	90482		17363	16765	0	4075		51370		1.58E+5	3125		3169
		H09.fcs			2.33E+5	2.85E+5		1.66E+5	4.22E+5	4.39E+5	2742		1.34E+5		2.72E+5	1.00E+5		53545
		H10.fcs			2.00E+5	1.10E+5		3.02E+5	69505	2.01E+5	2695		94363		1223	1.50E+5		14976
		H11.fcs			1.97E+5	83484		62783	3.19E+5	3.74E+5	6239		1.25E+5		2.81E+5	9314		10132

## Sheet: Detail MFI
						Summary Report
Detail MFI
		Name		A4.IL-6	A5.P-selectin		A6.D-Dimer	A7.PSGL-1	A10.tPA	B2.sCD40L		B4.PAI-1		B5.Tissue Factor	B6.Factor IX		B7.IL-8
		C0		308	518		361	605	851	168		525		353	422		1053
		C0		379	515		478	622	807	236		782		374	406		1192
		C1		533	1533		1097	1266	1037	307		803		452	1180		1387
		C1		564	1732		1116	1604	1204	354		858		473	1384		1429
		C2		788	5356		3400	4712	2362	565		952		795	4006		1981
		C2		570	3138		2687	3360	1734	460		800		673	2922		1512
		C3		1601	17781		14695	35737	6637	1171		1105		1662	14725		3100
		C3		2150	12510		15154	17390	5252	1092		1108		2043	10407		3103
		C4		9025	81427		82916	196900	35521	9810		3825		9413	90646		12941
		C4		7213	75015		73621	208935	33798	6595		3123		7363	87445		10096
		C5		28061	195950		218997	354703	100237	22593		6612		24883	192683		18249
		C5		101407	193446		243752	137295	105508	30761		9068		124579	31021		21907
		C6		99997	460839		479465	460517	321074	180365		31805		115493	449600		79726
		C6		365035	528414		545438	436849	404610	270730		51788		397159	102302		111175
		C7		637269	675784		578562	581666	598409	623139		127043		582343	383625		322988
		C7		754166	716697		620060	675813	0	739988		502400		763229	344332		863330
		A08 mock T 3 A.fcs		101535	75318		8449	10879	103972	26112		49185		126830	82338		6830
		A09.fcs		585368	149706		21760	25936	162041	36844		42959		1324	91621		145413
		A10.fcs		24105	16655		11896	5788	34102	535		10257		626	21180		7703
		A11.fcs		83504	67002		11093	11426	117838	8966		44278		8434	7181		5970
		A12.fcs		656278	133040		22252	29140	135914	24925		50931		2391	131285		111423
		B08 mock T 3 B.fcs		96690	52881		10451	71911	123522	31252		51556		132347	10175		8127
		B09.fcs		127639	3259		21823	108569	0	8815		2343		61921	59819		65000
		B10.fcs		46264	37543		3126	99203	64748	857		675		40960	22816		27592
		B11.fcs		85728	74454		7701	9346	0	0		42543		7511	115288		4740
		B12.fcs		169878	34428		26143	162173	149436	13373		1809		91073	107488		132270
		C08 PR8 T 3 A.fcs		19054	31997		7907	9893	0	0		41587		819	6548		5417
		C09.fcs		716267	352811		456637	219222	441069	356488		292246		1808	290279		120158
		C10.fcs		281940	323201		173607	171559	470405	367409		228253		370893	23441		18889
		C11.fcs		10703	35237		7799	9708	196124	539		40233		40761	42725		2688
		C12.fcs		662964	346846		240798	462774	492822	127266		195897		213168	130334		60466
		D08 PR8 T 3 B.fcs		28394	37377		8603	8770	0	0		40339		50344	3008		3494
		D09.fcs		653894	250117		168007	318477	361029	196989		175657		1811	199153		69275
		D10.fcs		162019	385064		320724	111939	325346	30587		127199		2219	17436		15727
		D11.fcs		7579	35201		8020	8744	0	0		49964		511	50661		2374
		D12.fcs		631230	196475		140373	337437	375964	67623		136106		98056	91903		41066
		E08 USA T 3 A.fcs		674469	86494		5552	12457	188451	17971		34824		124014	166208		19484
		E09.fcs		221437	222944		285380	462429	554779	53140		230398		317416	374296		11336
		E10.fcs		66000	68962		82282	188840	203679	5259		54437		80761	44169		40885
		E11.fcs		664932	265896		20145	24012	0	0		128881		826	0		29458
		E12.fcs		167784	174904		363522	180648	545533	34413		229394		1195	339255		17802
		F08 USA T 3 B.fcs		613360	127763		9008	13760	159286	0		30531		139702	177166		0
		F09.fcs		102854	97085		76871	379402	406823	24709		88700		217488	13660		5881
		F10.fcs		24109	22110		26715	46621	100277	1849		20459		33016	15003		15425
		F11.fcs		591721	24822		16431	11893	306715	19277		728		655	30164		20295
		F12.fcs		165063	382556		157406	501410	510927	41133		3268		326305	21223		25005
		G08 Co T 3 A.fcs		142287	142387		19425	210941	0	8581		67738		230106	3698		6516
		G09.fcs		216240	184417		158951	267444	390335	2581		123473		1785	242556		36533
		G10.fcs		250996	155189		403564	102635	280249	4697		124843		1234	171137		14089
		G11.fcs		215001	79807		61975	79694	366100	7902		106106		260756	9399		9349
		H08 Co T 3 B.fcs		111076	90482		17363	16765	0	4075		51370		158582	3125		3169
		H09.fcs		233200	285466		166263	422333	439557	2742		134334		272267	100101		53545
		H10.fcs		200202	110269		302768	69505	201920	2695		94363		1223	150868		14976
		H11.fcs		197632	83484		62783	319448	374223	6239		125474		281822	9314		10132

## Sheet: Counts
						Summary Report
Counts
	Name			A4.IL-6	A5.P-selectin		A6.D-Dimer	A7.PSGL-1	A10.tPA	B2.sCD40L		B4.PAI-1		B5.Tissue Factor	B6.Factor IX		B7.IL-8
	C0			22	49		23	20	28	95		95		75	75		96
	C0			111	194		54	78	106	212		335		253	208		250
	C1			215	341		157	141	141	339		452		271	212		328
	C1			198	315		187	135	213	452		678		448	390		589
	C2			359	451		236	218	348	440		510		397	323		462
	C2			350	452		206	199	282	423		523		426	330		419
	C3			291	406		212	174	285	362		560		358	270		361
	C3			263	261		122	88	71	237		481		213	102		187
	C4			78	135		74	56	78	124		183		118	83		127
	C4			304	418		174	174	213	355		504		325	257		396
	C5			248	322		210	94	105	302		506		234	134		328
	C5			258	275		127	102	32	206		491		219	100		163
	C6			252	356		261	155	210	407		509		314	240		400
	C6			211	244		172	90	29	296		483		198	89		117
	C7			184	210		167	95	31	391		480		252	125		135
	C7			220	223		149	185	0	291		465		188	194		36
	A08 mock T 3 A.fcs			305	158		176	96	13	10		222		77	70		32
	A09.fcs			99	69		26	21	10	15		110		70	31		10
	A10.fcs			14	20		11	1	9	9		20		36	19		1
	A11.fcs			42	42		18	29	5	6		194		9	11		27
	A12.fcs			68	62		20	20	5	8		75		42	26		11
	B08 mock T 3 B.fcs			121	65		56	34	3	6		75		45	29		13
	B09.fcs			55	14		24	16	0	3		64		42	14		3
	B10.fcs			23	28		5	14	2	1		46		47	4		1
	B11.fcs			27	19		16	16	0	0		85		9	10		8
	B12.fcs			72	27		40	13	3	2		91		52	25		6
	C08 PR8 T 3 A.fcs			16	16		13	10	0	0		36		2	4		5
	C09.fcs			279	255		116	152	154	501		449		309	274		254
	C10.fcs			22	11		26	15	2	2		80		9	21		20
	C11.fcs			51	20		27	20	1	1		153		72	44		25
	C12.fcs			205	168		97	103	41	274		320		230	113		112
	D08 PR8 T 3 B.fcs			23	11		12	7	0	0		30		5	9		6
	D09.fcs			310	261		130	159	86	358		381		261	157		175
	D10.fcs			63	50		72	40	13	13		265		29	69		80
	D11.fcs			22	10		7	12	0	0		88		19	19		29
	D12.fcs			139	104		79	66	44	154		236		131	87		82
	E08 USA T 3 A.fcs			49	14		5	4	1	4		32		24	5		1
	E09.fcs			83	69		28	36	17	160		117		87	68		47
	E10.fcs			318	215		156	143	22	33		428		147	193		83
	E11.fcs			53	6		2	4	0	0		28		12	0		1
	E12.fcs			45	49		31	19	14	93		88		95	37		50
	F08 USA T 3 B.fcs			27	2		8	3	1	0		11		2	3		0
	F09.fcs			61	35		22	19	8	81		81		45	24		21
	F10.fcs			311	156		133	113	20	66		523		209	202		128
	F11.fcs			75	18		19	1	1	1		47		19	12		4
	F12.fcs			290	188		155	191	25	159		366		204	162		86
	G08 Co T 3 A.fcs			15	8		11	2	0	2		20		8	5		4
	G09.fcs			128	100		61	84	46	144		291		159	117		126
	G10.fcs			294	324		148	167	192	212		586		375	263		315
	G11.fcs			127	108		132	73	14	12		168		94	96		41
	H08 Co T 3 B.fcs			46	9		35	13	0	1		34		20	22		9
	H09.fcs			126	131		62	72	29	99		291		137	77		87
	H10.fcs			230	223		127	108	82	115		444		261	152		293
	H11.fcs			90	66		80	29	3	4		84		23	62		15

## Sheet: Header Information
						Summary Report
	Header Information
	Name			Code					File Folder
	A06 mock T 1 A.fcs			F001					B:\ORG\Forschung\IMMIK2\Virologie\Personal_Folder\Studenten\Häring_Clio\SARS-CoV-2\20200605_211657
	A07 mock T 2 A.fcs			F002					B:\ORG\Forschung\IMMIK2\Virologie\Personal_Folder\Studenten\Häring_Clio\SARS-CoV-2\20200605_211657
	A08 mock T 3 A.fcs			F003					B:\ORG\Forschung\IMMIK2\Virologie\Personal_Folder\Studenten\Häring_Clio\SARS-CoV-2\20200605_211657
	A09.fcs			F004					B:\ORG\Forschung\IMMIK2\Virologie\Personal_Folder\Studenten\Häring_Clio\SARS-CoV-2\20200605_211657
	A10.fcs			F005					B:\ORG\Forschung\IMMIK2\Virologie\Personal_Folder\Studenten\Häring_Clio\SARS-CoV-2\20200605_211657
	A11.fcs			F006					B:\ORG\Forschung\IMMIK2\Virologie\Personal_Folder\Studenten\Häring_Clio\SARS-CoV-2\20200605_211657
	A12.fcs			F007					B:\ORG\Forschung\IMMIK2\Virologie\Personal_Folder\Studenten\Häring_Clio\SARS-CoV-2\20200605_211657
	B06 mock T 1 B.fcs			F008					B:\ORG\Forschung\IMMIK2\Virologie\Personal_Folder\Studenten\Häring_Clio\SARS-CoV-2\20200605_211657
	B07 mock T 2 B.fcs			F009					B:\ORG\Forschung\IMMIK2\Virologie\Personal_Folder\Studenten\Häring_Clio\SARS-CoV-2\20200605_211657
	B08 mock T 3 B.fcs			F010					B:\ORG\Forschung\IMMIK2\Virologie\Personal_Folder\Studenten\Häring_Clio\SARS-CoV-2\20200605_211657
	B09.fcs			F011					B:\ORG\Forschung\IMMIK2\Virologie\Personal_Folder\Studenten\Häring_Clio\SARS-CoV-2\20200605_211657
	B10.fcs			F012					B:\ORG\Forschung\IMMIK2\Virologie\Personal_Folder\Studenten\Häring_Clio\SARS-CoV-2\20200605_211657
	B11.fcs			F013					B:\ORG\Forschung\IMMIK2\Virologie\Personal_Folder\Studenten\Häring_Clio\SARS-CoV-2\20200605_211657
	B12.fcs			F014					B:\ORG\Forschung\IMMIK2\Virologie\Personal_Folder\Studenten\Häring_Clio\SARS-CoV-2\20200605_211657
	C06 PR8 T 1 A.fcs			F015					B:\ORG\Forschung\IMMIK2\Virologie\Personal_Folder\Studenten\Häring_Clio\SARS-CoV-2\20200605_211657
	C07 PR8 T 2 A.fcs			F016					B:\ORG\Forschung\IMMIK2\Virologie\Personal_Folder\Studenten\Häring_Clio\SARS-CoV-2\20200605_211657
	C08 PR8 T 3 A.fcs			F017					B:\ORG\Forschung\IMMIK2\Virologie\Personal_Folder\Studenten\Häring_Clio\SARS-CoV-2\20200605_211657
	C09.fcs			F018					B:\ORG\Forschung\IMMIK2\Virologie\Personal_Folder\Studenten\Häring_Clio\SARS-CoV-2\20200605_211657
	C10.fcs			F019					B:\ORG\Forschung\IMMIK2\Virologie\Personal_Folder\Studenten\Häring_Clio\SARS-CoV-2\20200605_211657
	C11.fcs			F020					B:\ORG\Forschung\IMMIK2\Virologie\Personal_Folder\Studenten\Häring_Clio\SARS-CoV-2\20200605_211657
	C12.fcs			F021					B:\ORG\Forschung\IMMIK2\Virologie\Personal_Folder\Studenten\Häring_Clio\SARS-CoV-2\20200605_211657
	D06 PR8 T 1 B.fcs			F022					B:\ORG\Forschung\IMMIK2\Virologie\Personal_Folder\Studenten\Häring_Clio\SARS-CoV-2\20200605_211657
	D07 PR8 T 2 B.fcs			F023					B:\ORG\Forschung\IMMIK2\Virologie\Personal_Folder\Studenten\Häring_Clio\SARS-CoV-2\20200605_211657
	D08 PR8 T 3 B.fcs			F024					B:\ORG\Forschung\IMMIK2\Virologie\Personal_Folder\Studenten\Häring_Clio\SARS-CoV-2\20200605_211657
	D09.fcs			F025					B:\ORG\Forschung\IMMIK2\Virologie\Personal_Folder\Studenten\Häring_Clio\SARS-CoV-2\20200605_211657
	D10.fcs			F026					B:\ORG\Forschung\IMMIK2\Virologie\Personal_Folder\Studenten\Häring_Clio\SARS-CoV-2\20200605_211657
	D11.fcs			F027					B:\ORG\Forschung\IMMIK2\Virologie\Personal_Folder\Studenten\Häring_Clio\SARS-CoV-2\20200605_211657
	D12.fcs			F028					B:\ORG\Forschung\IMMIK2\Virologie\Personal_Folder\Studenten\Häring_Clio\SARS-CoV-2\20200605_211657
	E06 USA T 1 A.fcs			F029					B:\ORG\Forschung\IMMIK2\Virologie\Personal_Folder\Studenten\Häring_Clio\SARS-CoV-2\20200605_211657
	E07 USA T 2 A.fcs			F030					B:\ORG\Forschung\IMMIK2\Virologie\Personal_Folder\Studenten\Häring_Clio\SARS-CoV-2\20200605_211657
	E08 USA T 3 A.fcs			F031					B:\ORG\Forschung\IMMIK2\Virologie\Personal_Folder\Studenten\Häring_Clio\SARS-CoV-2\20200605_211657
	E09.fcs			F032					B:\ORG\Forschung\IMMIK2\Virologie\Personal_Folder\Studenten\Häring_Clio\SARS-CoV-2\20200605_211657
	E10.fcs			F033					B:\ORG\Forschung\IMMIK2\Virologie\Personal_Folder\Studenten\Häring_Clio\SARS-CoV-2\20200605_211657
	E11.fcs			F034					B:\ORG\Forschung\IMMIK2\Virologie\Personal_Folder\Studenten\Häring_Clio\SARS-CoV-2\20200605_211657
	E12.fcs			F035					B:\ORG\Forschung\IMMIK2\Virologie\Personal_Folder\Studenten\Häring_Clio\SARS-CoV-2\20200605_211657
	F06 USA T 1 B.fcs			F036					B:\ORG\Forschung\IMMIK2\Virologie\Personal_Folder\Studenten\Häring_Clio\SARS-CoV-2\20200605_211657
	F07 USA T 2 B.fcs			F037					B:\ORG\Forschung\IMMIK2\Virologie\Personal_Folder\Studenten\Häring_Clio\SARS-CoV-2\20200605_211657
	F08 USA T 3 B.fcs			F038					B:\ORG\Forschung\IMMIK2\Virologie\Personal_Folder\Studenten\Häring_Clio\SARS-CoV-2\20200605_211657
	F09.fcs			F039					B:\ORG\Forschung\IMMIK2\Virologie\Personal_Folder\Studenten\Häring_Clio\SARS-CoV-2\20200605_211657
	F10.fcs			F040					B:\ORG\Forschung\IMMIK2\Virologie\Personal_Folder\Studenten\Häring_Clio\SARS-CoV-2\20200605_211657
	F11.fcs			F041					B:\ORG\Forschung\IMMIK2\Virologie\Personal_Folder\Studenten\Häring_Clio\SARS-CoV-2\20200605_211657
	F12.fcs			F042					B:\ORG\Forschung\IMMIK2\Virologie\Personal_Folder\Studenten\Häring_Clio\SARS-CoV-2\20200605_211657
	G06 Co T 1 A.fcs			F043					B:\ORG\Forschung\IMMIK2\Virologie\Personal_Folder\Studenten\Häring_Clio\SARS-CoV-2\20200605_211657
	G07 Co T 2 A.fcs			F044					B:\ORG\Forschung\IMMIK2\Virologie\Personal_Folder\Studenten\Häring_Clio\SARS-CoV-2\20200605_211657
	G08 Co T 3 A.fcs			F045					B:\ORG\Forschung\IMMIK2\Virologie\Personal_Folder\Studenten\Häring_Clio\SARS-CoV-2\20200605_211657
	G09.fcs			F046					B:\ORG\Forschung\IMMIK2\Virologie\Personal_Folder\Studenten\Häring_Clio\SARS-CoV-2\20200605_211657
	G10.fcs			F047					B:\ORG\Forschung\IMMIK2\Virologie\Personal_Folder\Studenten\Häring_Clio\SARS-CoV-2\20200605_211657
	G11.fcs			F048					B:\ORG\Forschung\IMMIK2\Virologie\Personal_Folder\Studenten\Häring_Clio\SARS-CoV-2\20200605_211657
	H06 Co T 1 B.fcs			F049					B:\ORG\Forschung\IMMIK2\Virologie\Personal_Folder\Studenten\Häring_Clio\SARS-CoV-2\20200605_211657
	H07 Co T 2 B.fcs			F050					B:\ORG\Forschung\IMMIK2\Virologie\Personal_Folder\Studenten\Häring_Clio\SARS-CoV-2\20200605_211657
	H08 Co T 3 B.fcs			F051					B:\ORG\Forschung\IMMIK2\Virologie\Personal_Folder\Studenten\Häring_Clio\SARS-CoV-2\20200605_211657
	H09.fcs			F052					B:\ORG\Forschung\IMMIK2\Virologie\Personal_Folder\Studenten\Häring_Clio\SARS-CoV-2\20200605_211657
	H10.fcs			F053					B:\ORG\Forschung\IMMIK2\Virologie\Personal_Folder\Studenten\Häring_Clio\SARS-CoV-2\20200605_211657
	H11.fcs			F054					B:\ORG\Forschung\IMMIK2\Virologie\Personal_Folder\Studenten\Häring_Clio\SARS-CoV-2\20200605_211657
	Name				Sample Tube(.fcs)					File Create				FCS				Total Bead(#)				Signal Channel(#)
	A06 mock T 1 A.fcs				F001					05-06-2020 15:34:19				V3.1				915				14
	A07 mock T 2 A.fcs				F002					05-06-2020 16:20:52				V3.1				1741				14
	A08 mock T 3 A.fcs				F003					05-06-2020 16:45:51				V3.1				38100				14
	A09.fcs				F004					05-06-2020 20:37:34				V3.1				33994				14
	A10.fcs				F005					05-06-2020 17:16:24				V3.1				1157				14
	A11.fcs				F006					05-06-2020 19:16:02				V3.1				2770				14
	A12.fcs				F007					05-06-2020 17:54:56				V3.1				33748				14
	B06 mock T 1 B.fcs				F008					05-06-2020 15:43:35				V3.1				2466				14
	B07 mock T 2 B.fcs				F009					05-06-2020 16:27:54				V3.1				4824				14
	B08 mock T 3 B.fcs				F010					05-06-2020 16:52:02				V3.1				23775				14
	B09.fcs				F011					05-06-2020 20:40:41				V3.1				38907				14
	B10.fcs				F012					05-06-2020 17:18:42				V3.1				1376				14
	B11.fcs				F013					05-06-2020 19:22:55				V3.1				5586				14
	B12.fcs				F014					05-06-2020 17:58:25				V3.1				32799				14
	C06 PR8 T 1 A.fcs				F015					05-06-2020 15:52:43				V3.1				4084				14
	C07 PR8 T 2 A.fcs				F016					05-06-2020 16:30:10				V3.1				4942				14
	C08 PR8 T 3 A.fcs				F017					05-06-2020 19:55:49				V3.1				8662				14
	C09.fcs				F018					05-06-2020 20:45:08				V3.1				4999				14
	C10.fcs				F019					05-06-2020 17:22:06				V3.1				1248				14
	C11.fcs				F020					05-06-2020 19:29:52				V3.1				1927				14
	C12.fcs				F021					05-06-2020 18:02:35				V3.1				4484				14
	D06 PR8 T 1 B.fcs				F022					05-06-2020 16:02:14				V3.1				4941				14
	D07 PR8 T 2 B.fcs				F023					05-06-2020 16:32:57				V3.1				4931				14
	D08 PR8 T 3 B.fcs				F024					05-06-2020 20:02:48				V3.1				7847				14
	D09.fcs				F025					05-06-2020 20:49:28				V3.1				5430				14
	D10.fcs				F026					05-06-2020 18:27:01				V3.1				2469				14
	D11.fcs				F027					05-06-2020 19:40:41				V3.1				1118				14
	D12.fcs				F028					05-06-2020 18:10:36				V3.1				2702				14
	E06 USA T 1 A.fcs				F029					05-06-2020 16:09:05				V3.1				4858				14
	E07 USA T 2 A.fcs				F030					05-06-2020 16:36:04				V3.1				5520				14
	E08 USA T 3 A.fcs				F031					05-06-2020 20:10:28				V3.1				8258				14
	E09.fcs				F032					05-06-2020 20:57:09				V3.1				2771				14
	E10.fcs				F033					05-06-2020 18:34:00				V3.1				6520				14
	E11.fcs				F034					05-06-2020 19:48:12				V3.1				793				14
	E12.fcs				F035					05-06-2020 18:17:12				V3.1				1892				14
	F06 USA T 1 B.fcs				F036					05-06-2020 16:11:50				V3.1				4802				14
	F07 USA T 2 B.fcs				F037					05-06-2020 16:38:16				V3.1				5565				14
	F08 USA T 3 B.fcs				F038					05-06-2020 20:17:16				V3.1				17340				14
	F09.fcs				F039					05-06-2020 21:04:34				V3.1				2006				14
	F10.fcs				F040					05-06-2020 18:40:48				V3.1				6713				14
	F11.fcs				F041					05-06-2020 17:33:29				V3.1				1602				14
	F12.fcs				F042					05-06-2020 18:22:20				V3.1				5598				14
	G06 Co T 1 A.fcs				F043					05-06-2020 16:14:33				V3.1				4840				14
	G07 Co T 2 A.fcs				F044					05-06-2020 16:40:14				V3.1				8638				14
	G08 Co T 3 A.fcs				F045					05-06-2020 20:23:51				V3.1				7485				14
	G09.fcs				F046					05-06-2020 17:00:01				V3.1				3669				14
	G10.fcs				F047					05-06-2020 18:44:56				V3.1				5810				14
	G11.fcs				F048					05-06-2020 17:40:47				V3.1				3242				14
	H06 Co T 1 B.fcs				F049					05-06-2020 16:17:05				V3.1				4902				14
	H07 Co T 2 B.fcs				F050					05-06-2020 16:42:21				V3.1				9129				14
	H08 Co T 3 B.fcs				F051					05-06-2020 20:30:35				V3.1				11332				14
	H09.fcs				F052					05-06-2020 17:07:43				V3.1				3408				14
	H10.fcs				F053					05-06-2020 19:08:36				V3.1				5281				14
	H11.fcs				F054					05-06-2020 17:47:34				V3.1				4475				14
	Name				Operator			Operator System							ExportUser						File Export				Instrument
	A06 mock T 1 A.fcs				BD Accuri C6 Plus																				BD Accuri C6 Plus
	A07 mock T 2 A.fcs				BD Accuri C6 Plus																				BD Accuri C6 Plus
	A08 mock T 3 A.fcs				BD Accuri C6 Plus																				BD Accuri C6 Plus
	A09.fcs				BD Accuri C6 Plus																				BD Accuri C6 Plus
	A10.fcs				BD Accuri C6 Plus																				BD Accuri C6 Plus
	A11.fcs				BD Accuri C6 Plus																				BD Accuri C6 Plus
	A12.fcs				BD Accuri C6 Plus																				BD Accuri C6 Plus
	B06 mock T 1 B.fcs				BD Accuri C6 Plus																				BD Accuri C6 Plus
	B07 mock T 2 B.fcs				BD Accuri C6 Plus																				BD Accuri C6 Plus
	B08 mock T 3 B.fcs				BD Accuri C6 Plus																				BD Accuri C6 Plus
	B09.fcs				BD Accuri C6 Plus																				BD Accuri C6 Plus
	B10.fcs				BD Accuri C6 Plus																				BD Accuri C6 Plus
	B11.fcs				BD Accuri C6 Plus																				BD Accuri C6 Plus
	B12.fcs				BD Accuri C6 Plus																				BD Accuri C6 Plus
	C06 PR8 T 1 A.fcs				BD Accuri C6 Plus																				BD Accuri C6 Plus
	C07 PR8 T 2 A.fcs				BD Accuri C6 Plus																				BD Accuri C6 Plus
	C08 PR8 T 3 A.fcs				BD Accuri C6 Plus																				BD Accuri C6 Plus
	C09.fcs				BD Accuri C6 Plus																				BD Accuri C6 Plus
	C10.fcs				BD Accuri C6 Plus																				BD Accuri C6 Plus
	C11.fcs				BD Accuri C6 Plus																				BD Accuri C6 Plus
	C12.fcs				BD Accuri C6 Plus																				BD Accuri C6 Plus
	D06 PR8 T 1 B.fcs				BD Accuri C6 Plus																				BD Accuri C6 Plus
	D07 PR8 T 2 B.fcs				BD Accuri C6 Plus																				BD Accuri C6 Plus
	D08 PR8 T 3 B.fcs				BD Accuri C6 Plus																				BD Accuri C6 Plus
	D09.fcs				BD Accuri C6 Plus																				BD Accuri C6 Plus
	D10.fcs				BD Accuri C6 Plus																				BD Accuri C6 Plus
	D11.fcs				BD Accuri C6 Plus																				BD Accuri C6 Plus
	D12.fcs				BD Accuri C6 Plus																				BD Accuri C6 Plus
	E06 USA T 1 A.fcs				BD Accuri C6 Plus																				BD Accuri C6 Plus
	E07 USA T 2 A.fcs				BD Accuri C6 Plus																				BD Accuri C6 Plus
	E08 USA T 3 A.fcs				BD Accuri C6 Plus																				BD Accuri C6 Plus
	E09.fcs				BD Accuri C6 Plus																				BD Accuri C6 Plus
	E10.fcs				BD Accuri C6 Plus																				BD Accuri C6 Plus
	E11.fcs				BD Accuri C6 Plus																				BD Accuri C6 Plus
	E12.fcs				BD Accuri C6 Plus																				BD Accuri C6 Plus
	F06 USA T 1 B.fcs				BD Accuri C6 Plus																				BD Accuri C6 Plus
	F07 USA T 2 B.fcs				BD Accuri C6 Plus																				BD Accuri C6 Plus
	F08 USA T 3 B.fcs				BD Accuri C6 Plus																				BD Accuri C6 Plus
	F09.fcs				BD Accuri C6 Plus																				BD Accuri C6 Plus
	F10.fcs				BD Accuri C6 Plus																				BD Accuri C6 Plus
	F11.fcs				BD Accuri C6 Plus																				BD Accuri C6 Plus
	F12.fcs				BD Accuri C6 Plus																				BD Accuri C6 Plus
	G06 Co T 1 A.fcs				BD Accuri C6 Plus																				BD Accuri C6 Plus
	G07 Co T 2 A.fcs				BD Accuri C6 Plus																				BD Accuri C6 Plus
	G08 Co T 3 A.fcs				BD Accuri C6 Plus																				BD Accuri C6 Plus
	G09.fcs				BD Accuri C6 Plus																				BD Accuri C6 Plus
	G10.fcs				BD Accuri C6 Plus																				BD Accuri C6 Plus
	G11.fcs				BD Accuri C6 Plus																				BD Accuri C6 Plus
	H06 Co T 1 B.fcs				BD Accuri C6 Plus																				BD Accuri C6 Plus
	H07 Co T 2 B.fcs				BD Accuri C6 Plus																				BD Accuri C6 Plus
	H08 Co T 3 B.fcs				BD Accuri C6 Plus																				BD Accuri C6 Plus
	H09.fcs				BD Accuri C6 Plus																				BD Accuri C6 Plus
	H10.fcs				BD Accuri C6 Plus																				BD Accuri C6 Plus
	H11.fcs				BD Accuri C6 Plus																				BD Accuri C6 Plus
	Name			CytNum			CytometerConfigName						TubeName			AutoBs				ApplyCompensation
	A06 mock T 1 A.fcs
	A07 mock T 2 A.fcs
	A08 mock T 3 A.fcs
	A09.fcs
	A10.fcs
	A11.fcs
	A12.fcs
	B06 mock T 1 B.fcs
	B07 mock T 2 B.fcs
	B08 mock T 3 B.fcs
	B09.fcs
	B10.fcs
	B11.fcs
	B12.fcs
	C06 PR8 T 1 A.fcs
	C07 PR8 T 2 A.fcs
	C08 PR8 T 3 A.fcs
	C09.fcs
	C10.fcs
	C11.fcs
	C12.fcs
	D06 PR8 T 1 B.fcs
	D07 PR8 T 2 B.fcs
	D08 PR8 T 3 B.fcs
	D09.fcs
	D10.fcs
	D11.fcs
	D12.fcs
	E06 USA T 1 A.fcs
	E07 USA T 2 A.fcs
	E08 USA T 3 A.fcs
	E09.fcs
	E10.fcs
	E11.fcs
	E12.fcs
	F06 USA T 1 B.fcs
	F07 USA T 2 B.fcs
	F08 USA T 3 B.fcs
	F09.fcs
	F10.fcs
	F11.fcs
	F12.fcs
	G06 Co T 1 A.fcs
	G07 Co T 2 A.fcs
	G08 Co T 3 A.fcs
	G09.fcs
	G10.fcs
	G11.fcs
	H06 Co T 1 B.fcs
	H07 Co T 2 B.fcs
	H08 Co T 3 B.fcs
	H09.fcs
	H10.fcs
	H11.fcs

## Sheet: Standard Curves
										Summary Report
	Standard Curve
				5-P.log(6,17, 14,91, 0,82, 6,07, 0,47)				5-P.log(5,51, 13,73, 0,31, 3,62, 0,69)					5-P.log(5,65, 13,40, 0,39, 3,67, 0,90)
				DC=(1.94, 6787) Chi = 0.088%				DC=(0.43, 17930) Chi = 0.083%					DC=(0.54, 13241) Chi = 0.075%
				5-P.log(7,14, 14,50, 1,44, 3,80, 0,30)				5-P.log(6,53, 14,96, 0,62, 5,49, 0,41)					5-P.log(5,48, 14,84, 0,64, 6,15, 0,56)
				DC=(2.20, 58865) Chi = 0.19%				DC=(1.08, 2871) Chi = 0.097%					DC=(1.68, 11840) Chi = 0.20%
				5-P.log(6,69, 17,18, 0,84, 8,48, 0,01)				5-P.log(5,84, 14,22, 0,69, 5,69, 0,63)					5-P.log(6,48, 13,07, 0,75, 3,86, 0,59)
				DC=(2.30, 15633) Chi = 0.26%				DC=(0.58, 17486) Chi = 0.088%					DC=(2.00, 13580) Chi = 0.21%
				5-P.log(6,89, 21,21, 0,47, 10,09, 0,01)
				DC=(1.09, 16076) Chi = 0.21%

## Sheet: Signature
					Summary Report
	Software:			LEGENDplex 8.0
	Version:			8.0
	User Name:			C01844
	Organization:			Institut für Mikrobiologie, Universitätsklinikum Jena
	Creation Time:			06/08/2020 14:16:06 Mitteleuropäische Zeit
	Kit Catalog:
	Lot Number:
	Assay Performed By:
	Data Analyzed By:					Signature:
	Quality Check:					Date:

## Sheet: Rwa value
Name			Dilution	A4.IL-6	A5.P-selectin	A6.D-Dimer	A7.PSGL-1	A10.tPA	B2.sCD40L	B4.PAI-1	B5.Tissue Factor	B6.Factor IX	B7.IL-8
				pg/ml	pg/ml	pg/ml	pg/ml	pg/ml	pg/ml	pg/ml	pg/ml	pg/ml	pg/ml
A08 mock T 3 A.fcs			1	938.21	176.42	26.55	20	537.77	474.8	2015.22	1132.54	240.41	139.6
A09.fcs			1	>6786.53	371.87	56.71	30.9	881.01	608.45	1835.18	26.11	277.41	2946.8
A10.fcs			2	635.81	82.93	70.45	28.48	368.25	22.03	1371.73	14.08	112.69	327.35
A11.fcs			2	1587.92	313.78	66.57	41.01	1229.68	441.43	3747.55	286.33	42.36	231.58
A12.fcs			2	>13573.06	648.27	115.4	65.67	1439.54	918.54	4129.69	100.13	953.78	4669.56
B08 mock T 3 B.fcs			1	899.1	124.39	31.7	57.23	647.28	540.14	2082.52	1177.16	29.06	175.31
B09.fcs			1	1154.61	6.97	56.84	82.88	ND	217.99	176.25	621.72	162.28	1454
B10.fcs			2	1003.11	179.25	20.64	151.01	667.48	49.27	<4.61	906.76	120.76	1323.79
B11.fcs			2	1623.15	348.75	49.05	37.02	ND	ND	3645.9	262.41	774.65	163.61
B12.fcs			2	3058.89	165.13	130.75	291.08	1603.52	589.3	242.11	1698.98	696.77	5424.76
C08 PR8 T 3 A.fcs			1	271.61	77.05	25.09	19.06	ND	ND	1794.74	12.61	19.44	100.48
C09.fcs			1	>6786.53	1287.04	1935.73	291.18	>2870.77	4290.1	9604.55	37.6	3206.73	2493.97
C10.fcs			2	5424.75	2198.17	689.78	324.2	>5741.53	8876.8	14375.1	7294.24	123.85	909.44
C11.fcs			2	370.63	168.8	49.59	37.75	2219.58	22.38	3509.03	903.47	223.96	55.59
C12.fcs			2	>13573.06	2494.06	1042.04	6386.42	>5741.53	3181.88	12258.4	3756.7	942.33	2726.94
D08 PR8 T 3 B.fcs			1	355.31	89.25	26.96	17.91	ND	ND	1757.68	529.76	8.81	48.19
D09.fcs			1	>6786.53	729.6	332.31	924.38	2569.8	2345.07	5509.98	37.67	1071.23	1538.41
D10.fcs			2	2914.24	3049.5	1647.24	171.42	4396.39	1063.69	8256.47	93.04	94.3	751.44
D11.fcs			2	293.62	168.64	50.79	35.76	ND	ND	4074.81	7.48	269	40.93
D12.fcs			2	>13573.06	1043.39	547.54	2232.52	5471.27	1913.29	8747.38	1808.27	557.17	1922.62
E08 USA T 3 A.fcs			1	>6786.53	203.23	18.33	21.41	1056.38	363.79	1590.22	1109.88	729.8	469.34
E09.fcs			1	2036.7	618.79	673.18	3185.09	>2870.77	796.91	7261.1	2972.03	12007.8	261.87
E10.fcs			2	1312.98	322.93	330.18	398.48	2327	295.76	4327.06	1538.1	231.95	1914.83
E11.fcs			2	>13573.06	1599.67	106.82	59.41	ND	ND	8348.71	25.62	ND	1409.4
E12.fcs			2	3020.1	898.89	2113.99	360.93	>5741.53	1158.11	14453.2	45.64	12920.8	855.64
F08 USA T 3 B.fcs			1	>6786.53	309.56	28.02	22.5	863.45	ND	1454.76	1237.17	830.02	ND
F09.fcs			1	948.91	229.34	155.6	1640.82	>2870.77	456.42	3091.98	1918.89	37.84	113.33
F10.fcs			2	635.88	108.68	132.97	85.48	1035.4	120.37	2220.44	772.98	82.33	736.1
F11.fcs			2	>13573.06	121.26	91.1	41.85	4034.66	764.83	<4.61	15.77	157.54	978.28
F12.fcs			2	2969.97	3009.73	618.37	8420.92	>5741.53	1318.68	518.94	6156.25	112.9	1203.37
G08 Co T 3 A.fcs			1	1280.85	350.58	51.92	262.28	ND	213.73	2529.39	2039.38	11.06	130.92
G09.fcs			2	3965.72	961.2	625	1055.09	>5741.53	164.35	8052.84	74.16	3552.4	1725.78
G10.fcs			2	4710.58	776.35	2702.65	156.25	3550.19	270.77	8127.6	47.65	1546.86	667.7
G11.fcs			2	3940.24	374.21	259.34	124.11	5250.81	402.28	7114.31	4691.93	54.12	417.22
H08 Co T 3 B.fcs			1	1016.14	212.98	47.56	24.82	ND	120.89	2077.27	1394.22	9.2	39.76
H09.fcs			2	4321.88	1787.4	656.88	4687.77	>5741.53	173.38	8649.22	4933.18	628.09	2446.03
H10.fcs			2	3641.28	525.84	1486.55	111.56	2301.79	170.77	6486.2	47.09	1215.16	713.21
H11.fcs			2	3590.37	391.88	262.15	1867.16	5431.96	337.11	8162.08	5138.29	53.68	459.46
	A4.IL-6	A5.P-selectin	A6.D-Dimer	A7.PSGL-1	A10.tPA	B2.sCD40L	B4.PAI-1	B5.Tissue Factor	B6.Factor IX	B7.IL-8
P6 unverdünnt	938.21	176.42	26.55	20	537.77	474.8	2015.22	1132.54	240.41	139.6
	899.1	124.39	31.7	57.23	647.28	540.14	2082.52	1177.16	29.06	175.31
P7 unverdünnt	271.61	77.05	25.09	19.06	ND	ND	1794.74	12.61	19.44	100.48
	355.31	89.25	26.96	17.91	ND	ND	1757.68	529.76	8.81	48.19
P8 unverdünnt	>6786.53	203.23	18.33	21.41	1056.38	363.79	1590.22	1109.88	729.8	469.34
	>6786.53	309.56	28.02	22.5	863.45	ND	1454.76	1237.17	830.02	ND
P9 unverdünnt	1280.85	350.58	51.92	262.28	ND	213.73	2529.39	2039.38	11.06	130.92
	1016.14	212.98	47.56	24.82	ND	120.89	2077.27	1394.22	9.2	39.76
P10 unverdünnt	>6786.53	371.87	56.71	30.9	881.01	608.45	1835.18	26.11	277.41	2946.8
	1154.61	6.97	56.84	82.88	ND	217.99	176.25	621.72	162.28	1454
P11 unverdünnt	>6786.53	1287.04	1935.73	291.18	>2870.77	4290.1	9604.55	37.6	3206.73	2493.97
	>6786.53	729.6	332.31	924.38	2569.8	2345.07	5509.98	37.67	1071.23	1538.41
P12 unverdünnt	2036.7	618.79	673.18	3185.09	>2870.77	796.91	7261.1	2972.03	12007.8	261.87
	948.91	229.34	155.6	1640.82	>2870.77	456.42	3091.98	1918.89	37.84	113.33
P1 verdünnt	3965.72	961.2	625	1055.09	>5741.53	164.35	8052.84	74.16	3552.4	1725.78	2085.91
	4321.88	1787.4	656.88	4687.77	>5741.53	173.38	8649.22	4933.18	628.09	2446.03
P2 verdünnt	635.81	82.93	70.45	28.48	368.25	22.03	1371.73	14.08	112.69	327.35	825.57
	1003.11	179.25	20.64	151.01	667.48	49.27	<4.61	906.76	120.76	1323.79
P3 verdünnt	5424.75	2198.17	689.78	324.2	>5741.53	8876.8	14375.1	7294.24	123.85	909.44	830.44
	2914.24	3049.5	1647.24	171.42	4396.39	1063.69	8256.47	93.04	94.3	751.44
P4 verdünnt	1312.98	322.93	330.18	398.48	2327	295.76	4327.06	1538.1	231.95	1914.83	1325.46
	635.88	108.68	132.97	85.48	1035.4	120.37	2220.44	772.98	82.33	736.1
P5 verdünnt	4710.58	776.35	2702.65	156.25	3550.19	270.77	8127.6	47.65	1546.86	667.7	690.455
	3641.28	525.84	1486.55	111.56	2301.79	170.77	6486.2	47.09	1215.16	713.21
P6 verdünnt	1587.92	313.78	66.57	41.01	1229.68	441.43	3747.55	286.33	42.36	231.58	197.595
	1623.15	348.75	49.05	37.02	ND	ND	3645.9	262.41	774.65	163.61
P7 verdünnt	370.63	168.8	49.59	37.75	2219.58	22.38	3509.03	903.47	223.96	55.59	48.26
	293.62	168.64	50.79	35.76	ND	ND	4074.81	7.48	269	40.93
P8 verdünnt	>13573.06	1599.67	106.82	59.41	ND	ND	8348.71	25.62	ND	1409.4	1193.84
	>13573.06	121.26	91.1	41.85	4034.66	764.83	<4.61	15.77	157.54	978.28
P9 verdünnt	3940.24	374.21	259.34	124.11	5250.81	402.28	7114.31	4691.93	54.12	417.22	438.34
	3590.37	391.88	262.15	1867.16	5431.96	337.11	8162.08	5138.29	53.68	459.46
P10 verdünnt	>13573.06	648.27	115.4	65.67	1439.54	918.54	4129.69	100.13	953.78	4669.56	5047.16
	3058.89	165.13	130.75	291.08	1603.52	589.3	242.11	1698.98	696.77	5424.76
P11 verdünnt	>13573.06	2494.06	1042.04	6386.42	>5741.53	3181.88	12258.4	3756.7	942.33	2726.94	2324.78
	>13573.06	1043.39	547.54	2232.52	5471.27	1913.29	8747.38	1808.27	557.17	1922.62
P12 verdünnt	3020.1	898.89	2113.99	360.93	>5741.53	1158.11	14453.2	45.64	12920.8	855.64	1029.5
	2969.97	3009.73	618.37	8420.92	>5741.53	1318.68	518.94	6156.25	112.9	1203.37

[truncated: 1 more sheets: Results]
